# Supplementary material for: Targeting fatty acid oxidation enhances response to HER2-targeted therapy
Source: Nat Commun. 2024 Aug 3;15:6587. doi: 10.1038/s41467-024-50998-3 (PMC11297952; doi:10.1038/s41467-024-50998-3)
Supplement: Supplementary file 4 — Source Data File [file 41467_2024_50998_MOESM4_ESM.xlsx]

## Sheet: Fig. 1
Fig. 1b
Fig. 1c
Mouse Number	Genotype	Time (Days)	NIC/Cpt1a+/+ (n=20)	NIC/Cpt1aL/L (n=20)
9402	NIC/Cpt1a+/+	126	1
915	NIC/Cpt1a+/+	130	1
910	NIC/Cpt1a+/+	130	1
9620	NIC/Cpt1aL/L	134		1
245	NIC/Cpt1a+/+	139	1
3585	NIC/Cpt1a+/+	140	1
2760	NIC/Cpt1a+/+	142	1
2759	NIC/Cpt1a+/+	142	1
1998	NIC/Cpt1a+/+	143	1
488	NIC/Cpt1a+/+	145	1
4019	NIC/Cpt1aL/L	147		1
1373	NIC/Cpt1a+/+	148	1
1376	NIC/Cpt1a+/+	148	1
1019	NIC/Cpt1a+/+	151	1
2001	NIC/Cpt1a+/+	151	1
1395	NIC/Cpt1a+/+	153	1
3290	NIC/Cpt1a+/+	153	1
3295	NIC/Cpt1a+/+	153	1
1999	NIC/Cpt1a+/+	154	1
2000	NIC/Cpt1a+/+	158	1
2133	NIC/Cpt1a+/+	161	1
3098	NIC/Cpt1aL/L	162		1
3096	NIC/Cpt1aL/L	162		1
2002	NIC/Cpt1a+/+	164	1
3093	NIC/Cpt1aL/L	168		1
3099	NIC/Cpt1aL/L	169		1
3092	NIC/Cpt1aL/L	169		1
2767	NIC/Cpt1aL/L	170		1
2630	NIC/Cpt1aL/L	172		1
1925	NIC/Cpt1aL/L	173		1
1926	NIC/Cpt1aL/L	175		1
5147	NIC/Cpt1aL/L	176		1
2768	NIC/Cpt1aL/L	179		1
2957	NIC/Cpt1aL/L	179		1
1922	NIC/Cpt1aL/L	186		1
4258	NIC/Cpt1aL/L	199		1
472	NIC/Cpt1aL/L	205		1
3946	NIC/Cpt1aL/L	302		0
4123	NIC/Cpt1aL/L	302		0
4475	NIC/Cpt1aL/L	302		0
8892	NIC/Cpt1aL/L	302		0
Fig. 1d
Time (Weeks Post-Palpation)	NIC/Cpt1a+/+										NIC/Cpt1aL/L
0	0	0	0		0	0	0	0	0	0	0	0	0	0	0	0	0	0	0	0
1	236	203	315	280	275	380	210	200	301	305	230	230	190	175	135	240	210	235	270	225
2	820	818	728	814	756	764	560	544	690	682	428	436	320	284	246	415	366	421	326	376
3	1294	1145	1320	1130	1218	1300	1160	1135	1002	1034	750	690	685	712	674	682	724	644	721	688
4	2505	2708	2740	2508	2612	2715	2430	2510	2818	2620	1360	1194	1214	1190	1238	1136	1290	1125	1116	1265
5	3400	3440	3228	3418	3058	3896	4002	4028	4112	3706	1821	1810	1996	2404	1805	1678	2076	1886	1918	1988
6	4320	4102	3938	4610	3886	4560	4730	4920	4930	4290	2594	2610	2596	3704	2305	2400	2476	2602	2680	2880
Fig. 1e
NIC/Cpt1a+/+	NIC/Cpt1aL/L
19.9796	43.5509
18.408	48.1485
20.3958	31.1013
20.6642	23.2599
12.5966	16.1088
23.4825	48.6503
23.0306	27.2103
20.2299	35.4469
4.04021	28.1358
26.1351	34.6069
11.6006	38.5827
7.89555	40.3441
8.36022	13.6464
14.5354	13.6882
24.994	13.6894
16.5015
15.7166
13.8119
Fig. 1f			Fig. 1g
Number of Metastasis			Area of Metastasis
NIC/Cpt1a+/+	NIC/Cpt1a+/+		NIC/Cpt1a+/+	NIC/Cpt1a+/+
2	7		32111	6949
5	2		40553	1923
54	3		4577	577
3	13		50297	16580
23	1		10579	2527
1	2		14061	7436
36	0		26706	2982
4	0		12098	3102
23	9		19906	2792
29	6		16437	5392
34	7		116437	56572
14	12		11628	16585
25			229772	6483
26			30050	6061
19			26278	6529
18			16076	39810
72			4901	1274
15			13157	37607
55			1067	38373
16			2909	5705
31			11257	4016
32			72576	7013
			18442	12169
			18910	8528
			34851	179731
			4393	7400
			6247	56389
			64197	8419
			61060	2635
			16064	1284
			190436	12474
			31905	4745
			250210	324
			32266	5235
			41044	21244
			62918	1135
			32773	2411
			49739	829
			30601	1345
			5655	912
			7124	134
			9659	762
			12160	284
			22559	256
			33780	3649
			12395	5274
			3000	2563
			2541	35240
			29811	723
			24831	438
			33396	264
			20077	579
			5665	325
			2885	338
			40207	129
			10942	398
			6318	1233
			9674	875
			4589	445
			4341	1354
			5606	7883
			5531	12921
			4252
			1174
			50620
			10692
			10706
			4123
			2779
			2519
			16086
			53022
			9627
			7301
			49621
			61716
			42314
			90522
			31087
			13440
			15844
			8382
			3548
			38890
			1528
			3264
			38102
			10161
			34685
			373914
			43293
			11053
			20843
			15420
			78939
			15351
			37796
			20672
			33600
			78050
			26916
			69745
			34047
			5956
			74607
			3886
			164063
			4729
			77142
			23489
			7589
			10331
			21273
			26944
			195067
			21819
			6635
			11806
			91402
			4369
			19547
			36432
			11392
			7842
			105276
			82472
			451576
			2839
			44424
			50411
			3207
			7595
			126781
			153691
			213681
			41481
			64213
			31691
			16690
			10263
			5023
			31701
			29894
			10654
			73110
			6879
			62416
			22634
			2513
			14255
			47712
			60668
			22618
			20071
			2606
			20818
			40972
			76116
			25553
			389588
			132827
			95834
			111569
			72754
			13034
			39950
			8066
			54486
			94907
			31053
			35457
			25987
			29987
			68440
			85130
			3883
			72007
			97011
			61170
			3808
			8261
			12256
			1577
			8847
			3021
			3703
			2309
			37867
			1652
			4069
			4701
			13783
			4472
			44979
			47257
			3371
			4974
			2755
			15832
			24766
			6535
			52924
			9637
			5020
			6889
			7006
			7394
			33176
			34759
			3839
			2110
			15156
			2064
			4750
			15621
			28955
			10489
			7781
			3034
			22054
			2792
			4518
			4047
			13697
			3808
			7391
			16972
			94201
			148922
			8692
			6368
			7490
			12321
			8568
			7490
			12321
			8568
			68914
			2225
			5302
			4692
			15664
			7725
			14351
			8292
			43011
			566694
			255636
			21388
			5404
			69500
			17654
			30660
			489884
			4568
			5249
			9984
			7484
			20917
			25636
			4059
			19711
			1624
			20929
			11751
			2541
			2426
			10784
			13105
			64415
			23489
			36259
			55571
			3387
			63389
			18906
			110730
			17480
			2495
			27300
			25299
			43138
			118917
			2253
			6287
			8215
			899
			22581
			3638
			4444
			30275
			10372
			7264
			30703
			4180
			8757
			90039
			5662
			7205
			3530
			5851
			13105
			64192
			53191
			5240
			212033
			13492
			65785
			2721
			2259
			13464
			8141
			15888
			8674
			81319
			48372
			25531
			6402
			4592
			10307
			14506
			12962
			4481
			1993
			7493
			21193
			23790
			4056
			10232
			18100
			6250
			7725
			5113
			12023
			30443
			33337
			5636
			20348
			22702
			39044
			7965
			68670
			48834
			5020
			23380
			294207
			9287
			3272
			6002
			83026
			24477
			99419
			18509
			3932
			11264
			3867
			5163
			6944
			12163
			9582
			1890
			8185
			17451
			9772
			10444
			16418
			25206
			6141
			90314
			11158
			19313
			499689
			457560
			561231
			447895
			10406
			17781
			226826
			29302
			120460
			34518
			66754
			521814
			16340
			9609
			142461
			6188
			179597
			36870
			8798
			78099
			4884
			813040
			242175
			23095
			393248
			3619
			173848
			746629
			93899
			14676
			2098
			11196
			7471
			3945
			84449
			74071
			228667
			172650
			65388
			17930
			695211
			144454
			93135
			10596
			40126
			32467
			31515
			6095
			551690
			6421
			50225
			74694
			9324
			4143
			7245
			6198
			3719
			33951
			28360
			241654
			21754
			672060
			111932
			101508
			4255
			48478
			108811
			1828
			4589
			5321
			12107
			12810
			99354
			47179
			6839
			2845
			41945
			5559
			14645
			2674
			2126
			927
			3108
			10607
			15283

## Sheet: Fig. 2
Fig. 2a
Hours	NIC/Cpt1a+/+								NIC/Cpt1aL/L
0	0	0	0	0	0	0	0	0	0	0	0	0	0	0	0	0
24	13.1745	15.6459	18.3486	12.5785	11.1913	11.1889	12.5785	11.5267	4.36161	2.40337	3.74908	4.82176	3.01365	4.81947	5.94112	3.2764
48	20.4404	21.2677	23.8185	23.588	27.3298	19.1004	30.7537	25.2566	5.98995	6.56189	4.80018	9.43052	8.52413	5.96212	6.76485	7.9878
72	37.3543	33.0882	38.9548	37.9742	30.1502	31.9262	46.1161	40.2721	14.8082	11.9304	10.163	12.681	12.9169	11.6556	7.83514	12.8764
96	43.8476	50.2214	60.0834	47.4145	52.459	50.0083	54.9167	55.1272	16.6305	18.9508	14.4495	19.2001	10.1318	12.7463	14.3451	12.6136
Fig. 2b
	DMSO									3uM									10uM									100uM
NIC/Cpt1a+/+	22.9513	15.2001	27.9397	27.9439	27.8534	24.111	21.0941	20.0884	21.0898	4.80939	2.1973	4.62178	14.2092	8.44911	14.5778	3.20034	10.7213	9.89469	2.20772	0.965613	3.60095	9.51684	9.51209	10.8319	5.45893	9.06964	6.31225	0.515712	0.265727	0.140495	0.664327	0.590954	2.40571	1.16088	1.18741	3.04157
NIC/Cpt1aL/L	9.2077	7.81949	5.00782	5.08647	5.35957	5.31413	3.60135	3.60246	5.32138	5.47548	6.7692	7.08349	3.84278	6.16885	11.465	4.47095	5.57496	7.16016	5.009	6.54283	5.07989	4.3228	8.15883	10.4277	7.23367	6.11993	5.59922	0.32657	0.575381	0.912833	5.45303	2.02127	2.33482	3.10273	2.78378	0.436798
Fig. 2c
OCR			ECAR
NIC/Cpt1a+/+	NIC/Cpt1aL/L		NIC/Cpt1a+/+	NIC/Cpt1aL/L
541.06	90.176		65.2438	7.256
541.204	140.275		68.6134	26.7672
639.487	82.1178		83.9178	11.3315
545.036	123.932		63.7079	21.3008
683.282	106.397		72.6604	17.9892
535.688	88.2085		65.7005	7.81368
544.019	134.898		68.0297	27.4891
639.709	78.1278		82.583	11.6014
547.681	122.842		61.6023	21.6327
684.484	106.187		72.0752	17.4014
536.484	83.6118		66.4773	6.76342
549.011	132.982		67.685	26.6121
642.265	74.508		82.8365	9.35958
551.866	119.473		61.4357	21.0008
687.832	105.357		72.3924	17.9995
Fig. 2d
NIC/Cpt1a+/+	NIC/Cpt1aL/L
10.048	8.48285
10.2083	8.33295
11.0034	7.60385
10.0925	7.83245
9.97593	5.3995
9.2084	8.38504
10.2495	7.29583
11.2495	8.10483
Fig. 2e
	BSA Control - Eto																BSA Control + Eto																BSA-Palmitate - Eto																BSA-Palmitate + Eto
NIC/Cpt1a+/+	140.373	147.763	126.787	143.044	143.487	139.921	130.617	147.075	140.821	136.698	133.644	147.039	140.395	130.306	147.396	136.36	72.0448	60.0092	57.3806	94.7211	64.8125	101.841	74.503	58.6961	51.0298	97.6416	63.7735	91.3643	73.0865	40.4161	45.1238	93.3446	215.52	285.968	151.662	193.659	134.711	168.33	174.368	156.497	188.184	156.407	189.397	139.397	189.31	178.359	174.307	188.36	59.7351
NIC/Cpt1aL/L	62.4334	79.5135	68.5068	64.0256	63.9369	75.1016	50.9694	71.7085	62.3859	55.9981	66.483	85.9551	45.1566	65.6668	56.1859	49.5468	54.3535	67.3797	53.0769	49.6165	58.3043	55.2856	66.0196	54.9285	54.6753	60.997	54.1861	62.5445	53.4028	52.7567	60.9914	52.4069	77.0902	66.9145	75.7967	96.575	71.8922	72.6717	61.8445	57.0284	107.035	63.8729	68.7849	72.2937	93.8424	56.4586	75.3415	90.953	55.0511
Fig. 2g
	Citrate M+2									Succinate M+2
NIC/Cpt1a+/+	0.316255	0.306014	0.310543	0.319614	0.316792	0.320119	0.301058	0.304993	0.300498	0.207667	0.210324	0.27676	0.210706	0.212541	0.209187	0.409662	0.0595448	0.237884
NIC/Cpt1aL/L	0.00820005	0.00752573	0.00640004	0.00553939	0.00415468	0.00345321	0.00770527	0.00218748	0.000143548	0.0104848	0.0605838	0.0150319	0.00217103	0.0160042	0.0160086	0.014688	0.0171097	0.0129721
	Fumarate M+2									Malate M+2
NIC/Cpt1a+/+	0.258185	0.165981	0.2687	0.217833	0.217768	0.177679	0.210009	0.307103	0.328228	0.714344	0.81759	0.46652	0.712622	0.61024	0.490415	0.714044	0.820917	0.816028
NIC/Cpt1aL/L	0.0415422	0.0374017	0.0657039	0.0318374	0.209041	0.0498756	0.0152012	0.08755	0.12307	0.0370677	0.088298	0.0913275	0.0872015	0.0128334	0.0112333	0.0703454	0.00410983	0.00410983
Fig. 2h
NIC/Cpt1a+/+	NIC/Cpt1aL/L
51.4766	13.6784
80.7589	15.4083
69.2347	6.26515
77.4552	14.6422
66.9323	27.5002
[truncated: 15 more columns]

## Sheet: Fig. 3
Fig. 3a
NIC/Cpt1a+/+	NIC/Cpt1aL/L
3.4927	5.0371
3.2134	4.782
3.1223	5.694
3.7406	4.928
2.92945	5.6938
3.6835	5.39285
3.46214	6.0981
3.2414	5.8203
Fig. 3b
NIC/Cpt1a+/+	NIC/Cpt1aL/L
0.0317836	0.0832981
0.0495294	0.0530843
0.056111	0.113003
0.0227882	0.0519918
0.0280555	0.0832981
0.025638	0.0686036
0.0199762	0.0700451
0.0215589	0.0488475
0.0147252	0.105435
0.0282506	0.0519918
0.02141	0.0557234
0.0380602	0.0720143
Fig. 3c
NIC/Cpt1a+/+	NIC/Cpt1aL/L
0.091006	10.2154
0.607911	13.9213
0.536631	16.5587
2.00057	43.4622
1.30275	40.1918
Fig. 3d
Glycolysis					TCA Cycle
Lactate M+3	Alanine M+3	Serine M+3	Pyruvate M+3		Citrate M+2	a-KG M+2	Succinate M+2	Malate M+2
0.468602	1.84247	1.12255	1.33471		1.21847	0.9863	1.54078	1.2793
0.893037	2.82888	0.827696	1.3243		1.19937	0.968501	1.51432	1.12121
0.781031	1.12198	1.02368	1.53467		1.18289	0.930012	1.71431	1.30744
0.606094	2.57254	1.26631	1.50727		1.02931	0.871778	1.10544	1.22938
0.703307	2.24871	1.3341	1.40039		1.06205	0.804531	1.18401	1.19872
0.803538	1.66323	1.07158	1.29325		1.06686	1.112	1.12686	1.24062
0.758626	1.9076	1.43194	1.58608		1.32835	1.03757	1.70094	1.62315
0.709686	2.02603	1.27413	1.25583		1.28814	1.10343	1.84306	1.58571
0.63172	1.89386	0.781466	1.44258		1.3167	1.05419	1.50719	1.46607
Fig. 3e
NAD Concentration			NADH Concentration			FAD Concentration			NADP Concentration			NADPH Concentration
NIC/Cpt1a+/+	NIC/Cpt1aL/L		NIC/Cpt1a+/+	NIC/Cpt1aL/L		NIC/Cpt1a+/+	NIC/Cpt1aL/L		NIC/Cpt1a+/+	NIC/Cpt1aL/L		NIC/Cpt1a+/+	NIC/Cpt1aL/L
0.1881	10.3544		1.05675	0.76944		0.15263	0.35898		0.0013	0.62304		0.57	0.4787
0.30159	9.45556		1.00437	0.68492		0.14501	0.34319		0.00609	0.57826		0.5187	0.48783
0.24127	7.5496		1.06032	0.73532		0.16388	0.36806		0.00652	0.5913		0.49696	0.46391
1.89325	11.6456		1.17659	0.75595		0.20272	0.4118		0.03609	0.78174		0.56783	0.31478
2.4119	11.8143		1.13175	0.78968		0.23757	0.36606		0.01087	0.83304		0.61348	0.34261
2.72262	12.1528		1.15317	0.79722		0.23158	0.36225		0.00043	0.88565		0.61043	0.32261
0.93055	8.3958		1.14769	0.69375		0.15245	0.39564		0.00575	0.65769		0.58349	0.30287
1.4968	11.9584		1.19577	0.68305		0.14943	0.38598		0.00984	0.75936		0.52489	0.2947
1.5969	12.5893		1.04868	0.70275		0.1482	0.45003		0.00839	0.70683		0.56638	0.27478
Fig. 3f
ATP Concentration
NIC/Cpt1a+/+	NIC/Cpt1aL/L
0.30096	0.1541
0.33842	0.14341
0.32162	0.15209
0.3455	0.14646
0.3787	0.16013
0.34622	0.17066
0.34452	0.16379
0.32693	0.14893
0.35524	0.15193

## Sheet: Fig. 4
Fig. 4a
Relative CellROX Intensity			Percentage of CellROX Cells
NIC/Cpt1a+/+	NIC/Cpt1aL/L		NIC/Cpt1a+/+	NIC/Cpt1aL/L
8.562	19.236		10	83
11.592	19.124		12	90
10.209	26.836		8	92
7.509	32.832		13	72
7.314	15.341		16	90
7.848	20.855		17	96
7.073	20.859		10	76
7.065	27.997		15	100
6.61	26.313		22	100
Fig. 4c
GATA1 CHEA	KAT2A ENCODE	STAT3 CHEA	TCF3 ENCODE	PPARG CHEA	GATA2 CHEA	IRF8 CHEA	RUNX1 CHEA	NELFE ENCODE	NFE2L2 CHEA
1.2	1.21	1.25	1.32	1.41	2.1	2.15	2.53	3.04	6.41
Fig. 4d
NIC/Cpt1a+/+	NIC/Cpt1aL/L
1.01866	23.9004
0.381493	28.6831
0.696969	38.7776
0.428703	36.6567
1.07489	10.386
Fig. 4e
	Nqo1									Hmox1									Gclc									G6pd
NIC/Cpt1a+/+	0.0120368	0.0157729	0.0137311	0.0064058	0.00839412	0.00597682	0.014615	0.015664	0.0128116	0.0194188	0.0195538	0.020526	0.0125479	0.0119536	0.0124613	0.0175012	0.016905	0.0166723	0.0108482	0.0101921	0.0119536	0.00887274	0.00839412	0.00905917	0.0109236	0.0116268	0.0112307	0.0256232	0.0294333	0.0290281	0.0178689	0.0166723	0.0163292	0.0194188	0.0213976	0.0230929
NIC/Cpt1aL/L	0.0630917	0.0588667	0.0541684	0.0626559	0.0592761	0.0580562	0.0385692	0.041052	0.0362367	0.0294333	0.0296381	0.0274623	0.0282343	0.0304713	0.0276533	0.0202434	0.0209573	0.0187573	0.031328	0.0280393	0.0294333	0.0388375	0.0433927	0.0402071	0.0311116	0.0322087	0.0331142	0.03923	0.0394333	0.0270842	0.0409573	0.0382444	0.031103	0.0278689	0.0364427	0.0315773

## Sheet: Fig. 5
Fig. 5a
	DMSO												Brusatol												ML385
NIC/Cpt1a+/+	6.35367	6.15352	9.11193	8.18136	9.53618	5.32413	5.20484	6.20863	8.7547	7.81846	6.67538	6.0899	6.35547	4.04421	5.07004	4.40247	6.70829	7.71238	4.85045	4.74101	4.61839	6.11673	6.97204	6.38204	4.38281	5.69225	5.25014	4.57646	5.98244	5.86942	4.95544	4.16107	6.05635	6.61407	6.42298	5.94841
NIC/Cpt1aL/L	2.56312	1.98755	2.20614	2.04089	4.24049	4.15215	3.44565	3.93134	3.89132	4.41242	4.36423	5.28788	0.971546	1.1931	0.91049	1.02274	1.51609	1.64038	1.5624	1.57124	1.84611	1.31872	2.40347	1.9361	0.29224	0.258202	0.467988	0.300476	0.701044	0.573645	0.789556	0.664636	0.766321	0.566114	0.786027	0.71202
Fig. 5b
	DMSO									Brusatol									ML385
NIC/Cpt1a+/+	3.28567	2.95796	3.18596	2.02759	2.57569	2.16475	3.2562	2.5285	3.27596	2.2759	1.93765	1.74895	2.0174	2.10486	2.49579	1.83685	2.10476	1.92749	1.68396	1.58759	1.93759	1.94696	1.89573	1.68365	1.57406	1.69867	1.38563
NIC/Cpt1aL/L	4.25928	5.27562	4.29659	4.65825	6.05725	4.25795	5.92759	5.26569	4.27596	1.45683	1.26385	1.8469	1.35859	1.38756	1.58365	2.20571	2.4265	2.10579	1.4573	1.59372	1.29462	1.37563	1.02856	1.28566	1.83586	1.73688	1.83655
Fig. 5c
	DMSO									Brusatol									ML385
NIC/Cpt1a+/+	0.0355114	0.0294503	0.0338296	0.0261767	0.0212621	0.0226308	0.0425242	0.0468576	0.0280555	0.0269126	0.0304889	0.0280555	0.0251104	0.0142236	0.01943	0.0263588	0.0249369	0.0185097	0.0195651	0.0167979	0.0208245	0.015782	0.0215589	0.0155648	0.0170324	0.0201152	0.0140278
NIC/Cpt1aL/L	0.079353	0.112222	0.102552	0.0695613	0.0609778	0.117801	0.113003	0.08564	0.0761205	0.0208245	0.0265421	0.0282506	0.0288443	0.01943	0.0270998	0.0265421	0.0244237	0.030701	0.025285	0.0270998	0.0180036	0.0154573	0.028645	0.0278617	0.0234288	0.0251104	0.0185097
Fig. 5d
Time (minutes)	NIC/Cpt1a+/+ + DMSO				NIC/Cpt1a+/+ + Bru				NIC/Cpt1a+/+ + ML385				NIC/Cpt1aL/L + DMSO				NIC/Cpt1aL/L + Bru				NIC/Cpt1aL/L + ML385
1.30806	308.684	310.216	339.272	322.768	211.787	228.272	288.17	325.698	330.866	315.595	228.074	284.613	123.857	145.026	141.829	112.447	95.8869	80.0522	73.109	58.1199	66.753	66.0293	128.097	83.7256
7.79377	283.508	291.876	326.921	304.983	294.81	222.032	279.813	304.363	324.827	308.856	221.096	252.06	123.256	134.153	139.836	112.02	93.2067	76.5981	70.7566	50.881	54.6047	58.7711	112.573	69.9282
14.2998	275.831	277.245	316.644	289.781	210.692	254.006	274.626	286.848	317.314	307.173	214.395	299.4	138.858	140.601	152.571	113.647	87.3859	57.9743	61.7678	43.8045	47.6901	48.141	80.1229	63.2375
20.9064	178.44	161.645	179.219	163.702	111.722	126.002	155.057	162.799	237.392	138.059	132.796	104.478	53.6714	70.0443	71.2787	77.1748	54.268	47.6207	44.7736	35.787	41.2031	41.967	68.1049	56.8642
27.4477	166.747	165.143	179.751	167.068	110.529	125.463	150.828	167.095	172.308	128.563	134.103	108.977	52.594	76.0956	70.5313	81.6211	55.5855	49.9979	46.3229	37.52	40.1372	41.7045	66.9581	57.2353
33.9631	160.149	170.806	184.763	174.067	111.744	130.281	155.239	176.888	155.923	130.255	138.993	109.82	51.9942	80.9742	75.0331	84.2016	58.1878	49.7803	46.3819	37.3782	39.2096	40.9129	66.1266	55.6714
40.5861	493.556	452.633	512.071	493.011	402.803	317.174	428.323	310.213	391.17	355.994	362.942	278.429	97.7153	194.86	192.913	191.326	127.228	109.599	92.9888	81.1382	77.5007	69.2923	151.324	102.093
47.13	466.516	438.8	482.177	490.848	352.908	322.258	414.296	415.715	411.461	382.626	383.052	300.19	98.9076	177.948	189.805	184.876	120.337	113.317	107.548	83.2485	80.4707	73.8501	147.084	110.583
53.661	457.865	434.794	465.405	492.209	384.507	329.677	412.353	442.465	424.754	398.511	407.2	311.364	101.322	176.293	190.335	184.916	123.557	118.148	112.124	86.7762	82.1803	78.3908	150.988	115.713
60.247	117.388	116.234	113.275	102.297	71.6686	84.6702	93.3187	90.9283	89.4816	91.1939	88.3555	70.6017	39.3711	57.3553	59.0536	56.3485	49.1588	41.9554	45.9795	32.3748	25.1235	36.4515	35.7207	39.9967
66.7614	120.621	108.08	115.602	106.52	72.0572	83.4397	92.0721	97.5833	89.3874	85.0636	87.5504	70.837	38.6315	49.829	56.0868	54.2895	41.6449	36.8771	37.6841	30.7103	24.3292	30.1282	37.1222	35.0958
73.2798	119.083	106.589	115.823	108.198	72.4585	81.563	91.619	98.578	88.7638	83.9613	87.3244	69.7907	37.2517	47.5894	54.3525	53.3303	38.8766	34.8627	35.386	29.3919	22.7653	27.8935	36.3137	33.1733
Fig. 5e
OCR
	DMSO												Brusatol												ML385
NIC/Cpt1a+/+	310.216	339.272	322.768	291.876	326.921	304.983	277.245	316.644	289.781	308.684	283.508	275.831	211.787	228.272	288.17	325.698	294.81	222.032	279.813	304.363	210.692	254.006	274.626	286.848	330.866	315.595	228.074	284.613	324.827	308.856	221.096	252.06	317.314	307.173	214.395	299.4
NIC/Cpt1aL/L	123.857	145.026	141.829	112.447	123.256	134.153	139.836	112.02	138.858	140.601	152.571	113.647	95.8869	80.0522	73.109	58.1199	93.2067	76.5981	70.7566	50.881	87.3859	57.9743	61.7678	43.8045	66.753	66.0293	128.097	83.7256	54.6047	58.7711	112.573	69.9282	47.6901	48.141	80.1229	63.2375
ECAR
	DMSO												Brusatol												ML385
NIC/Cpt1a+/+	199.361	275.066	249.038	192.75	205.937	289.443	257.262	196.108	198.044	254.467	275.633	202.757	253.937	297.16	189.451	178.66	263.759	288.785	204.425	188.328	262.055	195.409	223.754	194.275	204.973	171.543	194.103	216.798	151.276	178.343	203.747	229.278	149.23	175.478	195.79	225.041
NIC/Cpt1aL/L	146.305	143.502	145.665	149.07	147.403	130.932	142.346	143.578	138.178	157.363	148.417	162.867	105.341	102.302	101.049	82.7993	86.3736	82.1998	78.063	73.6456	72.8655	112.589	111.936	105.246	108.068	107.504	94.6397	96.631	100.964	101.687	97.3725	93.8046	102.604	102.663	101.967	95.3041
Fig. 5f
	shControl												shNRF2												shKeap1
NIC/Cpt1a+/+	8.36555	7.03151	6.24514	7.81256	8.47697	6.47684	7.4864	8.27567	8.39584	8.49574	7.92786	8.49674	5.05677	6.58464	6.52492	7.51955	7.35327	5.9223	6.87494	4.83049	5.17538	5.02564	5.68009	8.49933	7.45845	5.90683	6.21769	8.36734	7.46781	6.9719	5.99001	5.7855	5.28477	8.03525	7.5396	6.63402
NIC/Cpt1aL/L	2.56312	1.98755	2.20614	2.04089	4.24049	4.15215	3.44565	3.93134	3.59358	3.9376	4.00276	3.92759	1.55104	1.58608	1.38612	1.43158	2.06557	1.58407	1.64049	1.45704	1.89572	1.86701	1.71221	1.55272	4.11185	4.22326	3.966	3.15249	3.87384	3.04498	3.78511	3.65954	5.74142	4.65246	4.29274	3.63518
Fig. 5g
	shControl									shNrf2									shKeap1
NIC/Cpt1a+/+	3.2572	3.01759	3.15629	2.80275	2.20579	2.58792	2.68486	2.59474	2.84795	2.47967	2.5855	2.45695	1.58205	1.49579	1.50579	1.80755	1.91759	1.72964	4.17859	4.29582	4.1057	2.86736	3.14685	3.10753	3.04706	3.19469	3.10476
NIC/Cpt1aL/L	4.38579	4.29582	4.55825	5.28562	4.95785	4.80475	5.01757	5.02494	5.01354	1.48565	1.58629	1.37562	1.47258	1.37586	1.2548	2.02656	2.10476	2.16869	5.38596	5.27568	5.28656	6.03869	6.39672	6.75685	6.56286	6.57255	6.01759
Fig. 5h
	shControl									shNrf2									shKeap1
NIC/Cpt1a+/+	0.0313461	0.0317836	0.0322273	0.0244237	0.0272883	0.0263588	0.028998	0.0252445	0.0301253	0.02141	0.0192958	0.0140278	0.0227882	0.0150346	0.0227882	0.0134563	0.0178792	0.0212621	0.0391302	0.0458933	0.0416491	0.0425242	0.0455763	0.0338296	0.0345404	0.038325	0.0345404
NIC/Cpt1aL/L	0.0788048	0.0799049	0.097695	0.0911526	0.0631282	0.0730196	0.0815641	0.0837197	0.0805701	0.0212621	0.0247647	0.0263588	0.0288443	0.0300691	0.025285	0.0231063	0.0261767	0.0245936	0.115377	0.113003	0.117801	0.104707	0.0983745	0.0943671	0.110677	0.104707	0.106169
Fig. 5i
Time (minutes)	NIC/Cpt1a+/+ shControl				NIC/Cpt1a+/+ shNrf2				NIC/Cpt1a+/+ shKeap1				NIC/Cpt1aL/L shControl				NIC/Cpt1aL/L shNRF2				NIC/Cpt1aL/LshKeap1
1.30806	231.614	251.778	254.422	241.309	162.865	294.355	263.697	256.706	272.133	270.815	306.504	300.562	91.006	118.223	123.417	119.664	44.2028	68.1594	81.9213	52.9321	165.064	173.077	164.224	161.615
7.86839	190.581	235.952	237.035	223.252	141.015	282.505	248.656	242.197	226.227	256.034	285.695	281.066	63.0685	114.577	121.563	114.706	32.5848	66.0958	71.321	33.6426	159.339	170.699	153.148	153.701
14.4006	151.364	230.25	230.824	218.213	127.092	278.48	241.204	237.293	175.22	251.233	264.318	275.666	53.1175	112.638	108.822	112.204	26.9443	65.5693	50.1929	21.5238	154.807	169.858	104.878	151.66
21.039	122.677	142.729	130.463	110.085	119.066	197.899	174.199	164.7	136.122	133.589	164.645	144.71	49.2084	60.0898	57.1363	57.4018	25.6486	26.1297	34.2632	17.9863	72.7639	83.6497	71.1693	68.9985
27.6058	111.63	117.958	116.782	104.953	113.467	187.683	166.106	159.824	131.522	126.283	155.031	139.533	47.9721	58.0513	54.2662	53.8503	24.8875	23.0779	32.6298	17.724	69.2884	77.4377	68.6573	65.601
34.1521	106.263	110.879	109.32	99.6273	112.84	183.571	164.283	155.822	131.203	121.447	149.187	133.083	47.0047	55.7875	53.7451	52.5838	24.4533	23.8789	32.4735	17.343	67.8427	75.3106	66.8272	63.6786
40.7839	354.373	398.308	402.58	372.882	222.674	356.609	308.873	280.928	568.786	506.308	605.68	627.39	236.966	239.832	304.089	239.686	145.543	159.986	155.316	90.4704	375.753	294.881	362.157	320.091
47.3045	395.109	443.073	444.607	413.177	238.235	378.416	328.024	300.345	614.649	593.38	588.01	562.8	230.399	223.185	285.735	243.288	119.837	131.405	153.213	97.7366	361.336	277.787	354.69	306.656
53.818	403.109	456.86	459.379	426.831	242.328	392.63	333.925	313.383	547.809	594.676	515.435	497.204	222.613	210.952	274.431	237.466	103.424	118.668	148.248	127.485	355.377	270.488	352.353	303.944
60.4706	71.3634	73.4487	74.6243	76.1077	85.3817	124.405	129.05	116.214	76.4516	77.2868	106.618	94.566	30.2113	37.0085	31.2473	38.5595	15.2509	17.9975	26.1847	16.8922	47.7239	47.5872	52.4584	50.2969
67.0208	68.1257	72.0029	73.3667	69.1275	82.3495	122.727	125.899	114.027	83.1122	84.6966	103.021	96.6098	31.8326	38.1958	34.1835	36.4173	15.4653	17.5416	25.6432	15.4559	49.6723	48.13	51.2765	48.7339
73.573	65.5182	69.8058	71.6068	67.6529	81.702	123.177	124.221	112.562	84.8355	84.3927	101.814	95.9885	32.1881	39.438	35.5141	36.7473	14.8637	17.325	26.4104	14.8386	49.4552	47.7688	50.9033	48.3825
Fig. 5j
OCR
	shControl												shNrf2												shKeap1
NIC/Cpt1a+/+	231.614	251.778	254.422	241.309	190.581	235.952	237.035	223.252	151.364	230.25	230.824	218.213	162.865	294.355	263.697	256.706	141.015	282.505	248.656	242.197	127.092	278.48	241.204	237.293	272.133	270.815	306.504	300.562	226.227	256.034	285.695	281.066	175.22	251.233	264.318	275.666
NIC/Cpt1aL/L	91.006	118.223	123.417	119.664	63.0685	114.577	121.563	114.706	53.1175	112.638	108.822	112.204	44.2028	68.1594	81.9213	52.9321	32.5848	66.0958	71.321	33.6426	26.9443	65.5693	50.1929	21.5238	165.064	173.077	164.224	161.615	159.339	170.699	153.148	153.701	154.807	169.858	104.878	151.66
ECAR
	shControl												shNrf2												shKeap1
NIC/Cpt1a+/+	102.834	90.2999	96.8095	94.4675	101.925	92.9688	95.7129	93.7915	91.3866	96.1471	99.518	96.9183	86.1174	83.167	94.992	78.2279	94.8602	87.4571	82.5	78.2835	84.6146	91.895	86.9448	82.2168	92.456	83.9575	94.3013	109.765	109.2	89.6201	90.7063	81.9091	83.8417	94.5049	94.8509	85.7425
NIC/Cpt1aL/L	23.3074	34.1492	40.1267	34.21	21.5969	34.0958	39.2788	34.1451	30.58	35.8895	37.9279	34.1416	23.7202	21.1603	17.9636	18.0486	19.4538	20.4797	23.2411	20.8865	20.8174	21.9431	15.1911	15.1941	57.647	57.022	49.0387	68.2516	57.3651	48.8959	40.2815	43.3466	59.5979	44.241	43.0098	52.6361

## Sheet: Fig. 6
Fig. 6a
NIC/Cpt1a+/+
	0μM Palm						25μM Palm						50μM Palm
25 mM Gluc	16.7134	12.077	18.772	14.353	17.0693	15.7295	17.4829	15.6307	19.1617	21.9553	22.9035	23.5928	20.1039	24.036	20.5482	19.1167	21.0766	22.4733
1mM Gluc	7.20032	3.28288	12.1511	8.23099	13.6017	8.93285	15.3817	11.8075	13.7842	10.7515	14.9568	17.3901	16.4396	18.4498	18.3243	14.7795	20.1414	18.4719
NIC/Cpt1aL/L
	0μM Palm						25μM Palm						50μM Palm
25 mM Gluc	12.3252	10.4433	13.441	10.7511	14.7123	9.16389	14.4267	16.3771	14.9293	10.6958	15.2757	16.1432	15.5875	13.9288	14.1246	12.1229	10.3967	14.0853
1mM Gluc	6.04138	6.66033	5.26634	4.49772	5.81497	4.1667	4.26234	3.64873	8.35852	4.65245	5.12362	6.04541	7.25838	6.5748	6.61736	5.75779	4.65486	5.02696
Fig. 6c
Plasma Glucose Levels
	NIC/Cpt1a+/+						NIC/Cpt1aL/L
Normal Chow	164.545	180.456	156.44	183.3	170.5	189.459	180.39	186.34	170.385	166.486	147.597	159.386
Ketogenic Chow	100.48	120.587	105.986	110.396	100.587	108.58	90.489	110.458	102.597	100.486	105.388	110.869
Plasma Ketone Levels
	NIC/Cpt1a+/+						NIC/Cpt1aL/L
Normal Chow	0.2579	0.184759	0.2859	0.5866	0.3702	0.5486	0.2057	0.1046	0.3857	0.4048	0.1487	0.4195
Ketogenic Chow	1.5869	1.2958	1.0486	1.576	1.3877	1.9307	1.4068	1.2859	1.0495	1.2957	1.873	1.1486
Fig. 6d
	NIC/Cpt1a+/+						NIC/Cpt1aL/L
Normal Chow	1.46	1.34	1.74	2.01	1.69	1.68	1.4	1.65	1.49	1.68	1.69	1.51
Ketogenic Chow	1.92	1.98	2.05	1.97	2.1	1.89	1.23	1.1	0.9	1.08	1.35	0.96
Fig. 6e
Time (Weeks Post-Palpation)	NIC/Cpt1a+/+ Normal Chow Diet				NIC/Cpt1a+/+ Ketogenic Diet				NIC/Cpt1aL/L Normal Chow Diet				NIC/Cpt1aL/L Ketogenic Diet
0	0	0	0	0	0	0	0	0	0	0	0	0	0	0	0	0
1	0	0	0	0	0	0	0	0	0	0	0	0	0	0	0	0
2	0	0	0	4.18879	33.5103	0	25.1327	41.8879	0	0	0	0	0	0	0	0
3	9.42478	4.18879	25.1324	65.4498	157.938	16.7552	113.097	201.062	0	0	0	0	0	0	0	0
4	41.8879	14.1372	113.097	113.097	418.879	128.282	296.88	678.584	0	0	0	0	0	0	0	0
5	150.796	65.4498	234.572	234.572	884.882	339.292	753.982	1128.88	65.4498	0	0	0	0	0	0	0
6	471.239	234.572	523.599	735.982	1876.58	973.37	1128.88	2118.48	153.938	9.42478	0	0	0	0	0	0
7	1413.72	335.103	1231.5	1531.53	2544.69	1876.58	2144.66	3560.47	268.083	33.5103	0	0	0	0	0	0
8	2144.66	1334.13	1884.96	2421.12	3351.03	2421.12	3213.33		339.292	94.2478	14.1372	33.5103	0	0	0	0
9	3402.34	2010.62	3053.63	3402.34		3591.36			381.703	234.572	52.3599	153.938	0	0	0	0
10		3591.36							471.239	381.703	201.062	339.292	4.18879	4.18879	0	0
Fig. 6f
Mouse Number	Genotype	Diet	Time (Days)	NIC/Cpt1a+/+ Normal Chow Diet	NIC/Cpt1a+/+ Ketogenic Diet	NIC/Cpt1aL/L Normal Chow Diet	NIC/Cpt1aL/L Ketogenic Diet
483 R	NIC/Cpt1a+/+	Normal Chow	14	1
485 L	NIC/Cpt1a+/+	Ketogenic Chow	14		1
486 L	NIC/Cpt1a+/+	Ketogenic Chow	14		1
486 R	NIC/Cpt1a+/+	Ketogenic Chow	14		1
487 L	NIC/Cpt1a+/+	Ketogenic Chow	16		1
487 R	NIC/Cpt1a+/+	Ketogenic Chow	16		1
485 R	NIC/Cpt1a+/+	Ketogenic Chow	18		1
482 L	NIC/Cpt1a+/+	Normal Chow	21	1
483 L	NIC/Cpt1a+/+	Normal Chow	21	1
484 R	NIC/Cpt1a+/+	Normal Chow	21	1
482 R	NIC/Cpt1a+/+	Normal Chow	25	1
484 L	NIC/Cpt1a+/+	Normal Chow	25	1
488 L	NIC/Cpt1aL/L	Normal Chow	35			1
490 L	NIC/Cpt1aL/L	Normal Chow	35			1
490 R	NIC/Cpt1aL/L	Normal Chow	35			1
488 R	NIC/Cpt1aL/L	Normal Chow	39			1
489 L	NIC/Cpt1aL/L	Normal Chow	52			1
489 R	NIC/Cpt1aL/L	Normal Chow	56			1
493 L	NIC/Cpt1aL/L	Ketogenic Chow	67				1
493 R	NIC/Cpt1aL/L	Ketogenic Chow	67				1
491 L	NIC/Cpt1aL/L	Ketogenic Chow	70				1
491 R	NIC/Cpt1aL/L	Ketogenic Chow	74				1
492 L	NIC/Cpt1aL/L	Ketogenic Chow	94				0
492 R	NIC/Cpt1aL/L	Ketogenic Chow	94				0
Fig. 6g
Ki67/ ErbB2
	NIC/Cpt1a+/+				NIC/Cpt1aL/L
Normal Chow	44.1166	33.8048	37.4507	25.3025	23.1362	21.4297	20.2225	18.3786
Ketogenic Chow	61.0895	74.9678	44.8215	53.1956	12.3151	13.3343	10.2166	14.6283
Cleaved Caspase 3/ ErbB2
	NIC/Cpt1a+/+				NIC/Cpt1aL/L
Normal Chow	1.41853	4.20627	3.39503	2.3167	8.54608	20.5618	24.8349	22.5573
Ketogenic Chow	8.07104	7.84047	1.1462	1.60091	46.8676	51.3841	50.0585	43.1722

## Sheet: Fig. 7
Fig. 7c
25mM Glucose + NIC/Cpt1a+/+
	0μM Palm						25μM Palm						50μM Palm
DMSO	16.9458	18.2755	15.3655	14.8465	15.3758	17.8465	19.476	16.375	18.4791	19.477	17.4859	20.4768	18.8751	17.4869	20.4986	19.476	15.3857	18.475
Lapatinib	11.1848	10.3857	11.3851	11.4587	9.2957	9.20577	12.2475	10.3758	11.4806	13.4861	13.8471	11.375	14.259	13.2591	10.3857	13.488	12.5968	10.2086
1mMmM Glucose + NIC/Cpt1a+/+
	0μM Palm						25μM Palm						50μM Palm
DMSO	12.396	10.2857	11.2057	9.25035	8.397	10.3695	16.3053	14.9475	15.4957	15.2396	18.385	17.2567	18.307	19.3067	20.3967	17.2057	18.3958	19.2957
Lapatinib	6.25794	5.36704	7.35793	7.3857	6.97206	7.10451	9.36028	6.37594	9.97054	8.38563	7.13858	8.89377	8.4864	10.0184	11.9371	10.3967	12.3968	9.3967
25mM Glucose + NIC/Cpt1a+/+
	0mM 3-OHB						5mM 3-OHB						10mM 3-OHB
DMSO	15.3876	16.1749	15.4726	17.2876	18.2741	14.375	14.8346	15.3747	16.376	14.3758	17.3759	13.475	12.458	18.4704	16.4704	15.7594	18.3759	14.7598
Lapatinib	9.37593	10.2759	9.2759	8.27659	9.46295	10.5735	11.4508	12.3579	9.48679	10.3768	8.28579	8.28569	12.2858	11.4769	11.8769	8.38707	10.2758	9.27503
1mMmM Glucose + NIC/Cpt1a+/+
	0mM 3-OHB						5mM 3-OHB						10mM 3-OHB
DMSO	8.4967	10.3957	8.28579	9.05703	9.35794	8.0476	16.7194	17.9247	15.1763	17.3475	16.3967	19.2951	18.4768	20.407	17.3679	19.3968	16.3958	18.657
Lapatinib	6.25069	4.35731	3.28572	5.4673	6.94707	3.47609	4.29867	4.2057	3.59271	5.25791	4.95791	6.95721	6.4967	7.95721	6.29572	8.39679	9.2957	7.2577
Fig. 7d
	NIC/Cpt1a+/+						NIC/Cpt1aL/L
IgG	2.104	1.898	1.9234	1.6748	1.759	1.6228	1.6749	1.5378	1.42759	1.46285	1.56857	1.25767
7.16.4	1.3586	1.5386	1.46285	1.2576	1.1385	1.5747	1.2579	1.014	1.09285	0.9947	1.1146	1.2857
Fig. 7e
Fig. 7e
Time (Days Post-Palpation)	NIC/Cpt1a+/+ + IgG						NIC/Cpt1a+/+ + 7.16.4						NIC/Cpt1aL/L + IgG						NIC/Cpt1aL/L + 7.16.4
0	0	0	0	0	0	0	0	0	0	0	0	0	0	0	0	0	0	0	0	0	0	0	0	0
1	14.1372	33.5103	33.5103	65.4498	45.8149	33.5103	25.1327	33.5103	14.1372	14.1372	52.3599	33.5103	14.1372	14.1372	33.5103	14.1372	33.5103	14.1372	14.1372	65.4498	9.42478	14.1372	45.8149	33.5103
2	33.5103	132.732	153.938	65.4498	94.2478	33.5103	25.1327	33.5103	14.1372	52.3599	58.9049	33.5103	14.1372	14.1372	58.9049	33.5103	113.097	14.1372	14.1372	65.4498	9.42478	14.1372	45.8149	33.5103
3	113.097	179.594	217.817	201.062	131.947	113.097	25.1327	52.3599	23.5619	84.823	113.097	113.097	33.5103	14.1372	65.4498	128.282	251.327	33.5103	14.1372	94.2478	52.3599	33.5103	65.4498	52.3599
4	575.959	340.47	264.81	264.81	268.083	264.81	65.4498	94.2478	104.72	201.062	234.572	179.594	94.2478	52.3599	113.097	254.469	418.879	113.097	25.1327	153.938	33.5103	94.2478	128.282	153.938
5	696.91	633.554	665.232	471.239	471.239	471.239	94.2478	251.327	268.083	471.239	570.199	234.572	113.097	65.4498	206.167	234.572	461.814	153.938	113.097	166.766	65.4498	153.938	234.572	179.594
6	1128.88	973.37	1061.86	904.779	1061.86	1061.86	205.251	251.327	523.599	302.64	570.199	268.083	122.522	153.938	268.083	471.239	570.199	206.167	296.88	234.572	296.88	234.572	234.572	179.594
7	1150.35	1649.34	1150.35	1767.15	1876.58	1150.35	301.593	570.199	696.91	381.703	657.836	471.239	418.879	234.572	381.703	633.554	633.554	302.64	392.699	268.083	339.292	378.038	381.703	360.498
8	1539.38	2010.62	1649.34	2421.12	2194.14	1767.15	884.882	575.959	829.38	570.199	1128.88	829.38	577.268	302.64	523.599	973.37	829.38	633.554	418.879	424.115	466.526	523.599	497.419	471.239
9	2144.66	2572.44	2144.66	2421.12	2572.44	2421.12	1128.88	1128.88	1231.5	753.982	1128.88	1017.61	829.38	867.08	884.882	1231.5	1150.35	829.38	461.814	523.599	466.526	633.554	753.982	665.232
10	2883.98	3315.23	3213.33	3223.27	2968.8	3315.23	1231.5	1436.75	1531.53	1128.88	1128.88	1531.53	1282.82	1334.13	1413.72	1767.15	1649.34	1231.5	570.199	727.082	575.959	753.982	829.38	665.232
Fig. 7f
Ki67/ ErbB2
	NIC/Cpt1a+/+						NIC/Cpt1aL/L
IgG	73.9534	66.8405	68.1358	68.2654	54.386	61.4587	25.8663	38.904	38.9404	31.4981	18.6415	32.487
7.16.4	27.611	36.307	34.055	34.0836	24.6908	35.6871	18.2947	20.7276	20.579	23.1528	12.6415	17.477
Cleaved Caspase 3/ ErbB2
	NIC/Cpt1a+/+						NIC/Cpt1aL/L
IgG	3.91199	3.89427	1.11265	1.87845	2.10345	1.94754	11.7548	15.0554	10.9706	11.3254	14.469	15.6956
7.16.4	15.1367	14.2323	12.3549	16.4554	15.4064	18.486	17.0743	20.7244	20.0136	19.677	25.5949	22.5831
Fig. 7g
p-Stat1 (Y701)/ ErbB2
	NIC/Cpt1a+/+					NIC/Cpt1aL/L
IgG	0.615165	1.03758	0.275905	0.32957	0.583659	3.37074	5.04079	4.11537	3.02094	4.0366
7.16.4	4.05535	3.25727	3.03037	3.97403	5.37195	12.2064	6.38413	11.9311	10.3757	5.38564
M2 Macrophage
	NIC/Cpt1a+/+					NIC/Cpt1aL/L
IgG	3.87424	8.76899	2.37531	7.43448	3.27595	7.30265	2.8016	6.05705	4.32703	1.47569
7.16.4	3.99242	2.6844	4.90491	8.21794	6.37594	5.49106	1.52069	5.01284	2.48758	4.27463
M1 Macrophage
	NIC/Cpt1a+/+					NIC/Cpt1aL/L
IgG	0.760399	0.271668	0.000202	0.351169	0.220706	5.56176	4.34758	6.47569	2.16466	3.29657
7.16.4	1.07748	3.72004	1.41233	2.37644	2.4737	15.0095	11.841	12.4652	8.06588	9.02566

## Sheet: Supplementary Fig. 1
Supplementary Fig. 1a
NIC/Cpt1a+/+	NIC/Cpt1aL/L
53.6789	31.1194
34.9264	38.3823
47.6373	27.0717
34.9763	22.9325
35.8915	24.4006
Supplementary Fig. 1b
									Cleaved Caspase 3
									NIC/Cpt1a+/+	NIC/Cpt1aL/L
									0.441667	1.37391
									0.50381	1.79279
									0.475025	0.842045
Supplementary Fig. 1c
NIC/Cpt1a+/+	NIC/Cpt1aL/L
0.338025	0.11716
0.403004	0.152783
0.352112	0.022238
0.343987	0.176994
0.346154	0.172346
Supplementary Fig. 1d			Supplementary Fig. 1e
NIC/Cpt1a+/+	NIC/Cpt1aL/L			Focal	Multifocal
6	4		NIC/Cpt1a+/+	0	100
6	5		NIC/Cpt1aL/L	31	69
5	4
4	3
4	3
8	2
6	4
5	4
4	4
6	2
5	1
6	4
4	4
4	2
5
4
6
7
7
8
Supplementary Fig. 1f
Migration			Invasion
NIC/Cpt1a+/+	NIC/Cpt1aL/L		NIC/Cpt1a+/+	NIC/Cpt1aL/L
53.234	14.438		41.504	13.659
53.131	22.035		44.939	23.26
59.599	14.595		42.08	18.411
42.832	33.903		38.187	33.054
37.914	26.201		31.657	25.32
36.531	32.239		34.87	19.344
62.927	36.715		63.035	29.428
65.745	29.991		61.76	19.454
64.704	30.058		62.324	21.397

## Sheet: Supplementary Fig. 2
Supplementary Fig. 2a
Hours	NIC/Cpt1a+/+ + DMSO									NIC/Cpt1a+/+ + 3 uM ETOM									NIC/Cpt1a+/+ + 10 uM ETOM									NIC/Cpt1a+/+ + 100 uM ETOM									NIC/Cpt1aL/L + DMSO									NIC/Cpt1aL/L + 3 uM ETOM
0	0	0	0	0	0	0	0	0	0	0	0	0	0	0	0	0	0	0	0	0	0	0	0	0	0	0	0	0	0	0	0	0	0	0	0	0	0	0	0	0	0	0	0	0	0	0	0	0	0
24	0.884955	1.16713	2.46331	0.588718	3.13735	2.05039	1.08395	0.0937484	1.03855	1.34036	0.717205	0.976598	2.10781	1.26014	2.39356	1.0055	2.40737	2.17456	0.95154	0.353121	0.9832	2.41757	2.58746	2.38402	1.67189	2.60986	1.94098	0.195593	0.17459	0.27493	0.20476	0.476949	0.185739	0.205868	0.28386	0.19487	1.76528	1.53459	1.98771	1.66692	1.13352	1.3253	1.34967	1.03851	1.9376	1.59479	1.76049	1.84193	1.5363
48	1.31417	1.81805	7.49286	1.28622	5.82206	3.91032	3.20924	1.38579	5.88579	2.2742	1.00047	1.73168	5.36165	3.10863	5.89059	1.53533	4.14021	3.89025	1.3045	0.493717	1.50532	6.18007	6.4031	5.25547	2.52095	4.49796	3.10364	0.32756	0.576386	0.64869	0.36596	0.746597	0.462559	0.463689	0.583968	0.364969	3.00546	2.86194	4.14202	3.46977	1.96013	2.26491	2.05284	2.03957	2.29596	2.68583	2.97434	3.14548	3.12586
72	11.8215	12.8803	17.9342	12.843	9.23421	6.95061	10.3955	12.4954	10.4854	3.6722	1.46273	3.18094	10.6348	6.24971	11.5881	2.62307	7.65343	7.15854	1.70093	0.854152	2.28931	6.46834	12.9863	9.73944	4.01208	7.1131	4.53532	0.573658	0.783751	0.846593	0.535767	0.925893	0.628579	0.804864	0.945049	0.740674	5.81884	5.42333	4.96326	5.08698	3.97148	3.34048	2.9458	2.85979	4.29568	4.41217	5.21064	5.49219	3.8268
96	22.9513	15.2001	27.9397	24.111	21.0941	20.0884	21.0941	20.0884	21.0898	4.80939	2.1973	4.62178	14.2092	8.44911	14.5778	3.20034	10.7213	9.89469	2.20772	0.965613	3.60095	9.51684	9.51209	10.8319	5.45893	9.06964	6.31225	0.515712	2.40571	1.16088	0.664327	0.590954	1.18741	1.16088	1.18741	3.04157	9.2077	7.81949	5.00782	5.35957	5.31413	3.60135	3.60135	3.60246	5.32138	5.47548	6.7692	7.08349	3.84278
Supplementary Fig. 2b
OCR												ECAR
Time (minutes)	NIC/Cpt1a+/+					NIC/Cpt1aL/L						Time (minutes)	NIC/Cpt1a+/+					NIC/Cpt1aL/L
1.37956	541.06	541.204	639.487	545.036	683.282	90.176	140.275	82.1178	123.932	106.397		1.37956	65.2438	68.6134	83.9178	63.7079	72.6604	7.256	26.7672	11.3315	21.3008	17.9892
9.9029	535.688	544.019	639.709	547.681	684.484	88.2085	134.898	78.1278	122.842	106.187		9.9029	65.7005	68.0297	82.583	61.6023	72.0752	7.81368	27.4891	11.6014	21.6327	17.4014
18.4712	536.484	549.011	642.265	551.866	687.832	83.6118	132.982	74.508	119.473	105.357		18.4712	66.4773	67.685	82.8365	61.4357	72.3924	6.76342	26.6121	9.35958	21.0008	17.9995
27.1207	231.93	236.443	260.381	239.249	299.217	60.8332	76.5313	47.5487	65.8573	61.4555		27.1207	86.389	90.9895	102.976	82.179	91.5166	13.1394	34.3602	15.351	26.1979	24.2642
35.6741	244.445	247.855	277.493	254.469	313.757	58.0512	73.8207	47.4777	64.1415	57.6181		35.6741	126.362	127.093	147.59	118.173	131.468	15.2028	39.828	18.0734	30.2817	28.2695
44.1957	252.316	256.274	287.946	258.909	321.726	58.0231	71.8269	47.5267	62.8777	59.6262		44.1957	136.914	136.593	158.434	127.474	142.36	16.482	42.6609	19.2977	32.6508	32.4767
52.8677	1506.54	1522.39	1561.16	1505.5	1496.56	123.681	333.426	141.331	235.022	198.257		52.8677	192.077	191.549	191.386	190.317	199.483	25.3093	67.5213	28.1056	50.0224	45.7087
61.4454	1472.54	1433.86	1273.05	1286.09	1159.93	142.937	360.519	162.12	244.18	222.735		61.4454	172.697	165.296	163.299	166.218	179.465	29.8041	69.6339	30.2482	51.0004	49.2348
69.9677	1473.58	1358	1235.75	1189.78	1110.1	156.794	377.539	174.207	252.415	231.028		69.9677	170.675	155.072	165.043	155.938	174.906	31.3984	71.0138	32.3268	51.0899	46.4613
78.6145	118.589	114.212	99.1216	110.939	124.092	61.7484	62.346	46.5138	49.7188	53.6168		78.6145	141.334	144.316	161.63	129.28	149.9	20.05	46.7488	21.3444	37.9491	37.2379
87.1672	134.044	137.143	128.01	133.526	151.566	57.3614	62.0495	42.4099	51.1001	51.8102		87.1672	147.311	143.454	168.018	135.938	152.668	20.0858	49.7437	22.1373	38.2123	37.532
95.7145	124.844	133.006	122.107	125.917	148.55	54.0544	58.8713	40.1596	48.9592	50.2419		95.7145	147.205	147.667	169.123	135.307	153.355	20.4424	49.2348	23.6936	38.56	38.8129
Supplementary Fig. 2c
Time (minutes)	NIC/Cpt1a+/+ BSA Control - Eto						NIC/Cpt1a+/+ BSA Control + Eto						NIC/Cpt1a+/+ BSA-Palmitate - Eto						NIC/Cpt1a+/+ BSA-Palmitate + Eto
1.30676	127.131	124.306	117.963	127.73	126.494	126.386	62.736	65.4101	76.6098	69.949	57.0877	71.7723	154.341	150.396	158.396	202.373	190.396	200.149	54.3342	74.3366	100.811	60.2111	43.4332	65.4852
7.78363	126.474	122.991	114.334	123.483	121.46	125.199	60.1927	60.4482	71.2933	66.7849	53.7845	68.3572	148.303	149.386	150.286	189.468	187.396	196.386	50.377	71.6173	95.6772	56.7226	42.3367	63.9364
14.2675	127.587	123.613	115.537	123.975	121.406	125.386	59.3352	58.6749	70.0879	66.8638	52.8276	67.9068	148.738	147.386	150.193	187.198	185.29	189.386	49.8627	70.9848	95.9862	56.1057	41.8884	63.8148
20.8812	87.893	89.7892	80.4893	84.4508	84.3859	89.3857	48.9332	51.1477	77.9404	66.7892	39.4517	50.2154	102.929	103.54	112.286	136.876	140.387	139.483	45.3813	69.9185	83.0821	46.2465	42.843	57.4835
27.3723	86.606	83.2665	78.2792	81.077	80.9579	82.2849	41.7694	41.9834	69.0068	56.0385	35.5129	45.3005	82.2487	90.3859	96.3858	94.6281	100.386	95.2958	40.4391	63.2464	67.816	41.253	41.0209	52.7356
33.87	83.4173	80.2214	76.7873	78.4724	78.2484	80.2847	39.3684	37.8073	61.3873	46.2155	34.0557	43.6128	79.621	88.3895	89.386	89.8784	91.4859	91.2486	36.2881	54.7263	62.3349	39.3405	36.83	46.5366
40.4535	140.373	147.763	126.787	143.044	140.395	136.497	72.0448	60.0092	57.3806	94.7211	64.8125	101.841	215.52	191.662	168.33	225.968	188.184	178.359	59.7351	99.566	88.6526	62.6987	60.7931	99.87
46.954	143.487	139.921	130.617	147.075	130.306	130.597	74.503	58.6961	51.0298	97.6416	63.7735	91.3643	221.662	193.659	174.368	193.659	156.407	174.307	60.218	60.0076	137.671	61.3848	63.6011	77.4265
53.4408	140.821	136.698	133.644	147.039	140.396	133.386	73.0865	40.4161	45.1238	93.3446	61.4086	85.1083	194.711	194.711	156.497	180.33	189.397	188.36	59.2219	46.5514	125.41	58.7428	62.2487	74.3436
60.0448	60.3978	54.2476	53.9376	52.3861	51.9586	50.2849	34.7229	34.081	39.549	44.1597	30.2572	70.06	66.5867	68.3482	67.4594	83.9995	81.3859	84.1485	34.3437	43.0325	61.3979	34.5253	38.8741	42.1156
66.5482	59.2955	55.3522	49.2231	50.2393	49.5857	50.3958	30.7809	29.7418	35.5896	37.7542	27.9947	47.7009	65.2416	66.2852	63.885	74.2732	75.2249	77.3502	29.5636	40.7661	49.6865	30.7476	31.0374	37.7936
73.0674	59.3488	54.3146	47.5228	50.1935	49.5831	50.2597	28.7611	28.4143	32.7601	35.1306	26.9045	40.8294	62.3274	61.1845	63.2919	69.0067	71.585	72.1949	27.0781	40.8389	47.3224	30.3	28.4522	36.2257
Time (minutes)	NIC/Cpt1aL/L BSA Control - Eto						NIC/Cpt1aL/L BSA Control + Eto						NIC/Cpt1aL/L BSA-Palmitate - Eto						NIC/Cpt1aL/L BSA-Palmitate + Eto
1.30676	39.3802	62.2734	52.9546	46.0299	63.3422	75.4243	58.4223	56.0332	46.7741	47.7183	44.7278	45.3959	81.9605	85.688	57.5126	92.0536	72.6995	74.2246	43.3126	35.4352	35.1955	66.6839	43.4934	30.31
7.78363	36.7854	58.3504	51.8349	43.0163	59.6965	73.012	55.6136	51.8341	45.1508	43.3736	40.7112	41.4954	79.0422	82.0001	55.6346	89.499	69.5969	72.9199	42.6753	33.4092	31.8171	63.2191	41.8325	29.115
14.2675	34.3966	56.8525	49.9304	42.8112	58.3115	72.4296	54.1	50.12	44.9025	41.2023	39.2932	40.5352	79.9925	82.9924	56.1364	89.0655	68.4358	72.2219	42.7814	32.9647	31.0733	62.8726	42.8785	30.7321
20.8812	27.2459	36.0378	35.3494	30.3975	38.7148	49.7339	47.9382	40.1575	37.4813	38.7996	36.4121	36.4526	69.7339	73.9659	52.131	78.9069	56.122	60.715	40.0489	33.278	29.8629	61.2533	39.7263	30.5556
27.3723	25.734	34.6521	32.6809	29.1245	36.2537	44.3625	44.8929	38.5988	35.7885	36.4559	34.9706	35.3959	67.5222	72.4894	49.8201	74.1345	54.6056	59.592	39.1015	31.063	28.4033	57.8579	39.8865	29.6628
33.87	25.5387	35.1803	32.5343	28.2691	34.4524	44.8773	42.2874	37.7435	35.3807	35.3466	33.6644	35.1457	65.4684	70.3829	47.8984	71.3094	52.7745	58.4599	37.365	29.2019	23.7808	55.0655	38.8225	28.6098
40.4535	62.4334	79.5135	68.5068	64.0256	63.9369	95.1016	44.3535	57.3797	43.0769	39.6165	48.3043	40.5029	77.0902	66.9145	75.7967	96.575	71.8922	72.6717	45.0511	37.5759	37.0548	66.0719	49.8875	34.4958
46.954	50.9694	71.7085	62.3859	55.9981	66.483	85.9551	45.2856	56.0196	44.9285	44.6753	50.997	45.2959	71.8445	67.0284	77.0353	93.8729	68.7849	72.2937	45.3788	39.4583	41.7203	65.8206	51.2704	36.9405
53.4408	45.1566	65.6668	56.1859	49.5468	63.4547	80.3613	44.1861	52.5445	43.4028	42.7567	50.9914	49.3858	93.8424	56.4586	75.3415	90.953	66.3989	70.6104	45.7121	40.6581	39.8893	65.0591	50.8042	35.8883
60.0448	23.637	30.0092	31.0217	26.8641	31.6871	36.6693	35.3168	34.5575	31.3689	37.0905	30.4822	29.4858	60.728	71.5665	44.7363	64.0647	49.0446	54.2792	33.0028	27.8524	27.3005	53.3394	39.109	26.2515
66.5482	21.7748	26.4101	26.7265	24.238	26.6712	33.644	35.3582	33.9497	31.2051	30.9331	29.3359	29.1357	58.3571	64.6325	43.8356	63.3141	49.1562	52.8425	31.0359	26.4809	24.762	48.5761	36.4276	24.5192
73.0674	20.2124	24.672	25.5448	24.0261	26.3526	32.6436	34.6488	32.6241	30.638	32.417	28.6954	30.6963	56.8239	62.8659	43.0118	63.1485	47.8523	52.6784	30.8392	25.1246	23.4888	48.5969	35.7088	24.9663
Supplementary Fig. 2d
BODIPY
NIC/Cpt1a+/+	NIC/Cpt1aL/L
353.857	263.923
360.571	265.692
380.714	285.769
385.25	262.5
379	213.625
391.25	266.25
345.111	220.077
416.111	179.769
395.111	215.462
Supplementary Fig. 2e
BODIPY C16
NIC/Cpt1a+/+	NIC/Cpt1aL/L
1492.57	876.538
1647.43	953.231
1586.29	870.462
2849	1156.12
2850.25	1132.62
2705	1218.25
1539.11	917.538
1500.22	938.538
1524.67	842
[truncated: 23 more columns]

## Sheet: Supplementary Fig. 3
Supplementary Fig. 3a
	Slc2a2												Slc2a3												Slc2a4
NIC/Cpt1a+/+	0.0261314	0.0272411	0.0254168	0.0233883	0.0182233	0.0205023	0.0296038	0.0289946	0.0302259	0.0247218	0.0196671	0.0210787	0.0142977	0.0145981	0.0160858	0.0144973	0.0126206	0.0138107	0.0145981	0.0144973	0.0132481	0.016653	0.0159746	0.0155378	0.0421574	0.0382586	0.0359448	0.0385247	0.0310756	0.0356965	0.03545	0.0458139	0.0382586	0.0356965	0.0382586	0.0398833
NIC/Cpt1aL/L	0.0225916	0.0255936	0.0230663	0.0243815	0.0229069	0.0210787	0.0270529	0.0291963	0.0252413	0.0233883	0.021822	0.0229069	0.013433	0.0137153	0.0139067	0.0178483	0.0187356	0.0153239	0.017725	0.0145981	0.0158643	0.0173602	0.0125335	0.016653	0.0407213	0.0356965	0.0390625	0.033306	0.0319493	0.0356965	0.0340059	0.0374712	0.0291963	0.0454974	0.0467765	0.0433426
Supplementary Fig. 3b
								Glut1
								NIC/Cpt1a+/+	NIC/Cpt1aL/L
								0.167224	0.770465
								0.250417	1
								0.252525	1.1473
Supplementary Fig. 3c
Pyruvate M+3			Phosphoenolpyruvate M+3			Lactate M+3			Serine M+3			Alanine M+3
NIC/Cpt1a+/+	NIC/Cpt1aL/L		NIC/Cpt1a+/+	NIC/Cpt1aL/L		NIC/Cpt1a+/+	NIC/Cpt1aL/L		NIC/Cpt1a+/+	NIC/Cpt1aL/L		NIC/Cpt1a+/+	NIC/Cpt1aL/L
0.619672	0.827081		1.08914	2.03688		0.492587	0.230827		0.0307257	0.0344912		0.00327753	0.00603877
0.608405	0.80571		1.00533	2.01123		0.493505	0.440718		0.0382306	0.0316433		0.00329013	0.00930738
0.573685	0.880419		1.15882	1.81741		0.490036	0.382733		0.032724	0.033499		0.00314058	0.00352368
0.575291	0.867118		1.13254	1.71564		0.657179	0.398312		0.0340381	0.0431029		0.00235798	0.006066
0.590258	0.826592		1.13949	1.91647		0.645965	0.454312		0.0327411	0.04368		0.00333626	0.00750227
0.62858	0.812909		1.09756	1.81875		0.629615	0.505919		0.0395193	0.042348		0.0045865	0.00762841
0.573957	0.91034		1.00388	1.92749		0.654936	0.496851		0.0172831	0.0247484		0.004264	0.008134
0.632846	0.79475		1.02748	2.01848		0.64561	0.458181		0.0220778	0.02813		0.003957	0.008017
0.593647	0.856382		1.11347	2.05848		0.703518	0.444427		0.0236671	0.032495		0.004136	0.007833
Supplementary Fig. 3d
Citrate M+3			Succinate M+3			Fumarate M+3			Malate M+3			alpha-Ketoglutarate M+3
NIC/Cpt1a+/+	NIC/Cpt1aL/L		NIC/Cpt1a+/+	NIC/Cpt1aL/L		NIC/Cpt1a+/+	NIC/Cpt1aL/L		NIC/Cpt1a+/+	NIC/Cpt1aL/L		NIC/Cpt1a+/+	NIC/Cpt1aL/L
0.334996	0.408184		0.177512	0.273506		0.175819	0.30741		0.159225	0.203696		0.223324	0.220264
0.340321	0.408172		0.174861	0.264795		0.166427	0.185808		0.185619	0.208119		0.231248	0.223964
0.344436	0.407429		0.161612	0.277053		0.181838	0.186931		0.153043	0.200095		0.219274	0.203928
0.319614	0.328981		0.234699	0.259446		0.159859	0.166148		0.168336	0.20695		0.222725	0.194167
0.316792	0.336447		0.223301	0.26439		0.164499	0.159307		0.167808	0.201154		0.246586	0.198386
0.320119	0.341522		0.229172	0.258246		0.163377	0.161832		0.177176	0.219808		0.197697	0.219839
0.301058	0.399911		0.162513	0.276425		0.188253	0.117923		0.133107	0.216053		0.213464	0.221483
0.304993	0.392873		0.15278	0.281583		0.191605	0.122077		0.138255	0.219233		0.203747	0.224821
0.300498	0.395665		0.181152	0.273031		0.190791	0.13482		0.149664	0.219417		0.219585	0.231485

[truncated: 9 more sheets: Supplementary Fig. 4, Supplementary Fig. 5, Supplementary Fig. 6, Supplementary Fig. 7, Supplementary Fig. 8, Supplementary Fig. 9, Supplementary Fig. 10, Supplementary Fig. 11, Supplementary Fig. 12]
